# Supplementary material for: Neuronal Agrin Promotes Proliferation of Primary Human Myoblasts in an Age-Dependent Manner
Source: Int J Mol Sci. 2022 Oct 4;23(19):11784. doi: 10.3390/ijms231911784 (PMC9570459; doi:10.3390/ijms231911784)
Supplement: Supplementary file 1 [file ijms-23-11784-s001.zip]

Archive with 1 entries (1 files):
- ijms-1886805-supplementary.pdf
